# Supplementary material for: Comparison, alignment, and synchronization of cell line information between CLO and EFO
Source: BMC Bioinformatics. 2017 Dec 21;18(Suppl 17):557. doi: 10.1186/s12859-017-1979-z (PMC5763470; doi:10.1186/s12859-017-1979-z)
Supplement: Supplementary file 1 — EFO cell lines drawn from external sources. In the initial step of the EFO-CLO comparison and alignment process, there are 428 and 20 EFO cell lines which were imported from Cell Line Ontology and 20 in BRENDA Tissue and Enzyme Source Ontology respectively. These 448 EFO cell lines were excluded from the entire mapping process. File is stored in Microsoft Excel spreadsheet (xlsx) format. (XLSX 47 kb) [file 12859_2017_1979_MOESM1_ESM.xlsx]

## Sheet: Sheet1
Source	IRI	Label
CLO	http://purl.obolibrary.org/obo/CLO_0033909	GM13995
CLO	http://purl.obolibrary.org/obo/CLO_0031531	GM14477
CLO	http://purl.obolibrary.org/obo/CLO_0031533	GM14481
CLO	http://purl.obolibrary.org/obo/CLO_0031534	GM14480
CLO	http://purl.obolibrary.org/obo/CLO_0017024	GM17743
CLO	http://purl.obolibrary.org/obo/CLO_0017023	GM17738
CLO	http://purl.obolibrary.org/obo/CLO_0017022	GM17739
CLO	http://purl.obolibrary.org/obo/CLO_0017021	GM17740
CLO	http://purl.obolibrary.org/obo/CLO_0028397	ND01173
CLO	http://purl.obolibrary.org/obo/CLO_0017025	GM17742
CLO	http://purl.obolibrary.org/obo/CLO_0014889	GM17108
CLO	http://purl.obolibrary.org/obo/CLO_0017020	GM17741
CLO	http://purl.obolibrary.org/obo/CLO_0014887	GM17109
CLO	http://purl.obolibrary.org/obo/CLO_0031529	GM14478
CLO	http://purl.obolibrary.org/obo/CLO_0034375	GM14153
CLO	http://purl.obolibrary.org/obo/CLO_0022371	AG11726
CLO	http://purl.obolibrary.org/obo/CLO_0031201	GM14405
CLO	http://purl.obolibrary.org/obo/CLO_0031612	GM14521
CLO	http://purl.obolibrary.org/obo/CLO_0031516	GM14504
CLO	http://purl.obolibrary.org/obo/CLO_0035232	AG05416
CLO	http://purl.obolibrary.org/obo/CLO_0031519	GM14506
CLO	http://purl.obolibrary.org/obo/CLO_0031517	GM14507
CLO	http://purl.obolibrary.org/obo/CLO_0031510	GM14502
CLO	http://purl.obolibrary.org/obo/CLO_0015097	GM17138
CLO	http://purl.obolibrary.org/obo/CLO_0015098	GM17139
CLO	http://purl.obolibrary.org/obo/CLO_0015093	GM17134
CLO	http://purl.obolibrary.org/obo/CLO_0015094	GM17135
CLO	http://purl.obolibrary.org/obo/CLO_0021597	AG11364
CLO	http://purl.obolibrary.org/obo/CLO_0015090	GM17137
CLO	http://purl.obolibrary.org/obo/CLO_0022362	AG11696
CLO	http://purl.obolibrary.org/obo/CLO_0031509	GM14503
CLO	http://purl.obolibrary.org/obo/CLO_0031504	GM14501
CLO	http://purl.obolibrary.org/obo/CLO_0015087	GM17131
CLO	http://purl.obolibrary.org/obo/CLO_0015088	GM17136
CLO	http://purl.obolibrary.org/obo/CLO_0015085	GM17130
CLO	http://purl.obolibrary.org/obo/CLO_0015082	GM17133
CLO	http://purl.obolibrary.org/obo/CLO_0015081	GM17132
CLO	http://purl.obolibrary.org/obo/CLO_0010523	GM08390
CLO	http://purl.obolibrary.org/obo/CLO_0010521	GM08388
CLO	http://purl.obolibrary.org/obo/CLO_0016995	GM17733
CLO	http://purl.obolibrary.org/obo/CLO_0035254	AG06237
CLO	http://purl.obolibrary.org/obo/CLO_0010526	GM08398
CLO	http://purl.obolibrary.org/obo/CLO_0014037	GM17177
CLO	http://purl.obolibrary.org/obo/CLO_0014942	GM17119
CLO	http://purl.obolibrary.org/obo/CLO_0014039	GM17176
CLO	http://purl.obolibrary.org/obo/CLO_0014943	GM17113
CLO	http://purl.obolibrary.org/obo/CLO_0014945	GM17114
CLO	http://purl.obolibrary.org/obo/CLO_0031253	GM14453
CLO	http://purl.obolibrary.org/obo/CLO_0031254	GM14454
CLO	http://purl.obolibrary.org/obo/CLO_0014034	GM17174
CLO	http://purl.obolibrary.org/obo/CLO_0031257	GM14440
CLO	http://purl.obolibrary.org/obo/CLO_0014033	GM17175
CLO	http://purl.obolibrary.org/obo/CLO_0031256	GM14455
CLO	http://purl.obolibrary.org/obo/CLO_0034780	AG04147
CLO	http://purl.obolibrary.org/obo/CLO_0031238	GM14432
CLO	http://purl.obolibrary.org/obo/CLO_0031239	GM14417
CLO	http://purl.obolibrary.org/obo/CLO_0021459	AG10941
CLO	http://purl.obolibrary.org/obo/CLO_0021875	AG10049
CLO	http://purl.obolibrary.org/obo/CLO_0031227	GM14408
CLO	http://purl.obolibrary.org/obo/CLO_0017045	GM17734
CLO	http://purl.obolibrary.org/obo/CLO_0031228	GM14406
CLO	http://purl.obolibrary.org/obo/CLO_0017046	GM17735
CLO	http://purl.obolibrary.org/obo/CLO_0031611	GM14520
CLO	http://purl.obolibrary.org/obo/CLO_0017043	GM17736
CLO	http://purl.obolibrary.org/obo/CLO_0031610	GM14508
CLO	http://purl.obolibrary.org/obo/CLO_0017044	GM17737
CLO	http://purl.obolibrary.org/obo/CLO_0031609	GM14509
CLO	http://purl.obolibrary.org/obo/CLO_0022320	AG14446
CLO	http://purl.obolibrary.org/obo/CLO_0010557	GM08436
CLO	http://purl.obolibrary.org/obo/CLO_0014964	GM17110
CLO	http://purl.obolibrary.org/obo/CLO_0031601	GM14536
CLO	http://purl.obolibrary.org/obo/CLO_0031234	GM14439
CLO	http://purl.obolibrary.org/obo/CLO_0031236	GM14433
CLO	http://purl.obolibrary.org/obo/CLO_0031606	GM14532
CLO	http://purl.obolibrary.org/obo/CLO_0031607	GM14533
CLO	http://purl.obolibrary.org/obo/CLO_0031232	AG08904
CLO	http://purl.obolibrary.org/obo/CLO_0014806	GM02767
CLO	http://purl.obolibrary.org/obo/CLO_0031600	GM14535
CLO	http://purl.obolibrary.org/obo/CLO_0014947	GM17111
CLO	http://purl.obolibrary.org/obo/CLO_0014948	GM17112
CLO	http://purl.obolibrary.org/obo/CLO_0016951	GM07348
CLO	http://purl.obolibrary.org/obo/CLO_0014953	GM17116
CLO	http://purl.obolibrary.org/obo/CLO_0014029	GM17178
CLO	http://purl.obolibrary.org/obo/CLO_0014952	GM17115
CLO	http://purl.obolibrary.org/obo/CLO_0014028	GM17179
CLO	http://purl.obolibrary.org/obo/CLO_0014951	GM17118
CLO	http://purl.obolibrary.org/obo/CLO_0014950	GM17117
CLO	http://purl.obolibrary.org/obo/CLO_0014026	GM17173
CLO	http://purl.obolibrary.org/obo/CLO_0034796	AG04351
CLO	http://purl.obolibrary.org/obo/CLO_0014025	GM17172
CLO	http://purl.obolibrary.org/obo/CLO_0031226	GM14409
CLO	http://purl.obolibrary.org/obo/CLO_0014024	GM17171
CLO	http://purl.obolibrary.org/obo/CLO_0031225	GM14414
CLO	http://purl.obolibrary.org/obo/CLO_0014022	GM17170
CLO	http://purl.obolibrary.org/obo/CLO_0011436	GM09581
CLO	http://purl.obolibrary.org/obo/CLO_0014901	GM17105
CLO	http://purl.obolibrary.org/obo/CLO_0014902	GM17106
CLO	http://purl.obolibrary.org/obo/CLO_0014900	GM17104
CLO	http://purl.obolibrary.org/obo/CLO_0011234	GM08931
CLO	http://purl.obolibrary.org/obo/CLO_0011235	GM08930
CLO	http://purl.obolibrary.org/obo/CLO_0011237	GM08928
CLO	http://purl.obolibrary.org/obo/CLO_0027447	GM15242
CLO	http://purl.obolibrary.org/obo/CLO_0022107	AG13145
CLO	http://purl.obolibrary.org/obo/CLO_0022101	AG13150
CLO	http://purl.obolibrary.org/obo/CLO_0031280	GM14474
CLO	http://purl.obolibrary.org/obo/CLO_0031281	GM14468
CLO	http://purl.obolibrary.org/obo/CLO_0036870	GM07029
CLO	http://purl.obolibrary.org/obo/CLO_0014404	ND02579
CLO	http://purl.obolibrary.org/obo/CLO_0031278	GM14464
CLO	http://purl.obolibrary.org/obo/CLO_0027048	ND00397
CLO	http://purl.obolibrary.org/obo/CLO_0023794	GM10832
CLO	http://purl.obolibrary.org/obo/CLO_0031276	GM14467
CLO	http://purl.obolibrary.org/obo/CLO_0023795	GM10833
CLO	http://purl.obolibrary.org/obo/CLO_0031274	GM14476
CLO	http://purl.obolibrary.org/obo/CLO_0030324	GM15061
CLO	http://purl.obolibrary.org/obo/CLO_0031275	GM14465
CLO	http://purl.obolibrary.org/obo/CLO_0031272	GM14475
CLO	http://purl.obolibrary.org/obo/CLO_0027182	GM15324
CLO	http://purl.obolibrary.org/obo/CLO_0027467	GM15236
CLO	http://purl.obolibrary.org/obo/CLO_0023785	GM10843
CLO	http://purl.obolibrary.org/obo/CLO_0031263	GM14452
CLO	http://purl.obolibrary.org/obo/CLO_0023783	GM10845
CLO	http://purl.obolibrary.org/obo/CLO_0030311	GM15036
CLO	http://purl.obolibrary.org/obo/CLO_0023784	GM10842
CLO	http://purl.obolibrary.org/obo/CLO_0031260	GM14447
CLO	http://purl.obolibrary.org/obo/CLO_0031261	GM14448
CLO	http://purl.obolibrary.org/obo/CLO_0027473	GM15227
CLO	http://purl.obolibrary.org/obo/CLO_0014903	GM17107
CLO	http://purl.obolibrary.org/obo/CLO_0030305	GM15029
CLO	http://purl.obolibrary.org/obo/CLO_0030309	GM15038
CLO	http://purl.obolibrary.org/obo/CLO_0011438	GM09579
CLO	http://purl.obolibrary.org/obo/CLO_0022132	AG13066
CLO	http://purl.obolibrary.org/obo/CLO_0029916	GM15144
CLO	http://purl.obolibrary.org/obo/CLO_0032713	GM13649
CLO	http://purl.obolibrary.org/obo/CLO_0031198	GM14382
CLO	http://purl.obolibrary.org/obo/CLO_0031953	GM14679
CLO	http://purl.obolibrary.org/obo/CLO_0027486	GM15226
CLO	http://purl.obolibrary.org/obo/CLO_0027487	GM15221
CLO	http://purl.obolibrary.org/obo/CLO_0027484	GM15224
CLO	http://purl.obolibrary.org/obo/CLO_0027483	GM15223
CLO	http://purl.obolibrary.org/obo/CLO_0027492	GM15215
CLO	http://purl.obolibrary.org/obo/CLO_0027491	GM15216
CLO	http://purl.obolibrary.org/obo/CLO_0031189	GM14381
CLO	http://purl.obolibrary.org/obo/CLO_0021565	AG11498
CLO	http://purl.obolibrary.org/obo/CLO_0029036	ND06229
CLO	http://purl.obolibrary.org/obo/CLO_0012496	ND03432
CLO	http://purl.obolibrary.org/obo/CLO_0030105	ND00022
CLO	http://purl.obolibrary.org/obo/CLO_0027493	GM15213
CLO	http://purl.obolibrary.org/obo/CLO_0020019	GM11840
CLO	http://purl.obolibrary.org/obo/CLO_0032601	ND04158
CLO	http://purl.obolibrary.org/obo/CLO_0029732	ND00051
CLO	http://purl.obolibrary.org/obo/CLO_0018566	ND06449
CLO	http://purl.obolibrary.org/obo/CLO_0013816	GM17196
CLO	http://purl.obolibrary.org/obo/CLO_0014369	GM17224
CLO	http://purl.obolibrary.org/obo/CLO_0014367	GM17223
CLO	http://purl.obolibrary.org/obo/CLO_0013818	GM17197
CLO	http://purl.obolibrary.org/obo/CLO_0014362	GM17229
CLO	http://purl.obolibrary.org/obo/CLO_0016597	GM17768
CLO	http://purl.obolibrary.org/obo/CLO_0014366	GM17222
CLO	http://purl.obolibrary.org/obo/CLO_0016593	GM17767
CLO	http://purl.obolibrary.org/obo/CLO_0016594	GM17766
CLO	http://purl.obolibrary.org/obo/CLO_0016457	GM17842
CLO	http://purl.obolibrary.org/obo/CLO_0016458	GM17843
CLO	http://purl.obolibrary.org/obo/CLO_0016450	GM17850
CLO	http://purl.obolibrary.org/obo/CLO_0016453	GM17845
CLO	http://purl.obolibrary.org/obo/CLO_0016454	GM17844
CLO	http://purl.obolibrary.org/obo/CLO_0013823	GM17198
CLO	http://purl.obolibrary.org/obo/CLO_0016455	GM17847
CLO	http://purl.obolibrary.org/obo/CLO_0016456	GM17846
CLO	http://purl.obolibrary.org/obo/CLO_0014356	GM17226
CLO	http://purl.obolibrary.org/obo/CLO_0013826	GM17199
CLO	http://purl.obolibrary.org/obo/CLO_0014359	GM17228
CLO	http://purl.obolibrary.org/obo/CLO_0014358	GM17227
CLO	http://purl.obolibrary.org/obo/CLO_0011394	GM09583
CLO	http://purl.obolibrary.org/obo/CLO_0013833	GM17206
CLO	http://purl.obolibrary.org/obo/CLO_0011391	GM09585
CLO	http://purl.obolibrary.org/obo/CLO_0013835	GM17204
CLO	http://purl.obolibrary.org/obo/CLO_0013834	GM17205
CLO	http://purl.obolibrary.org/obo/CLO_0014347	GM17230
CLO	http://purl.obolibrary.org/obo/CLO_0013090	GM17285
CLO	http://purl.obolibrary.org/obo/CLO_0014344	GM17232
CLO	http://purl.obolibrary.org/obo/CLO_0013092	GM17284
CLO	http://purl.obolibrary.org/obo/CLO_0014341	GM17231
CLO	http://purl.obolibrary.org/obo/CLO_0014340	GM17234
CLO	http://purl.obolibrary.org/obo/CLO_0013208	GM17277
CLO	http://purl.obolibrary.org/obo/CLO_0013095	GM17283
CLO	http://purl.obolibrary.org/obo/CLO_0013202	GM17275
CLO	http://purl.obolibrary.org/obo/CLO_0013094	GM17282
CLO	http://purl.obolibrary.org/obo/CLO_0013097	GM17281
CLO	http://purl.obolibrary.org/obo/CLO_0013204	GM17278
CLO	http://purl.obolibrary.org/obo/CLO_0033628	GM13811
CLO	http://purl.obolibrary.org/obo/CLO_0013096	GM17280
CLO	http://purl.obolibrary.org/obo/CLO_0015209	ND02852
CLO	http://purl.obolibrary.org/obo/CLO_0027391	GM15245
CLO	http://purl.obolibrary.org/obo/CLO_0014338	GM17233
CLO	http://purl.obolibrary.org/obo/CLO_0028103	GM15590
CLO	http://purl.obolibrary.org/obo/CLO_0014334	GM17235
CLO	http://purl.obolibrary.org/obo/CLO_0014336	GM17236
CLO	http://purl.obolibrary.org/obo/CLO_0013082	GM17287
CLO	http://purl.obolibrary.org/obo/CLO_0014330	GM17237
CLO	http://purl.obolibrary.org/obo/CLO_0013080	GM17288
CLO	http://purl.obolibrary.org/obo/CLO_0014332	GM17238
CLO	http://purl.obolibrary.org/obo/CLO_0013086	GM17286
CLO	http://purl.obolibrary.org/obo/CLO_0013214	GM17272
CLO	http://purl.obolibrary.org/obo/CLO_0016449	GM17852
CLO	http://purl.obolibrary.org/obo/CLO_0013213	GM17271
CLO	http://purl.obolibrary.org/obo/CLO_0026399	ND00268
CLO	http://purl.obolibrary.org/obo/CLO_0013212	GM17270
CLO	http://purl.obolibrary.org/obo/CLO_0035579	AG07307
CLO	http://purl.obolibrary.org/obo/CLO_0013210	GM17279
CLO	http://purl.obolibrary.org/obo/CLO_0016554	GM17756
CLO	http://purl.obolibrary.org/obo/CLO_0013921	GM17218
CLO	http://purl.obolibrary.org/obo/CLO_0016555	GM17755
CLO	http://purl.obolibrary.org/obo/CLO_0030328	GM15056
CLO	http://purl.obolibrary.org/obo/CLO_0016490	GM17799
CLO	http://purl.obolibrary.org/obo/CLO_0014327	GM17239
CLO	http://purl.obolibrary.org/obo/CLO_0016558	GM17754
CLO	http://purl.obolibrary.org/obo/CLO_0016491	GM17800
CLO	http://purl.obolibrary.org/obo/CLO_0016492	GM17801
CLO	http://purl.obolibrary.org/obo/CLO_0016494	GM17797
CLO	http://purl.obolibrary.org/obo/CLO_0013176	GM17269
CLO	http://purl.obolibrary.org/obo/CLO_0016493	GM17796
CLO	http://purl.obolibrary.org/obo/CLO_0013177	GM17268
CLO	http://purl.obolibrary.org/obo/CLO_0016496	GM17803
CLO	http://purl.obolibrary.org/obo/CLO_0016495	GM17802
CLO	http://purl.obolibrary.org/obo/CLO_0016498	GM17805
CLO	http://purl.obolibrary.org/obo/CLO_0016497	GM17804
CLO	http://purl.obolibrary.org/obo/CLO_0013173	GM17262
CLO	http://purl.obolibrary.org/obo/CLO_0022604	AG11513
CLO	http://purl.obolibrary.org/obo/CLO_0016499	GM17811
CLO	http://purl.obolibrary.org/obo/CLO_0013179	GM17267
CLO	http://purl.obolibrary.org/obo/CLO_0013077	GM17289
CLO	http://purl.obolibrary.org/obo/CLO_0016565	GM17747
CLO	http://purl.obolibrary.org/obo/CLO_0014415	GM17245
CLO	http://purl.obolibrary.org/obo/CLO_0016566	GM17746
CLO	http://purl.obolibrary.org/obo/CLO_0014416	GM17246
CLO	http://purl.obolibrary.org/obo/CLO_0014417	GM17247
CLO	http://purl.obolibrary.org/obo/CLO_0025850	GM00144
CLO	http://purl.obolibrary.org/obo/CLO_0016564	GM17749
CLO	http://purl.obolibrary.org/obo/CLO_0030337	GM15072
CLO	http://purl.obolibrary.org/obo/CLO_0016561	GM17752
CLO	http://purl.obolibrary.org/obo/CLO_0014411	GM17241
CLO	http://purl.obolibrary.org/obo/CLO_0026786	GM15386
CLO	http://purl.obolibrary.org/obo/CLO_0014412	GM17242
CLO	http://purl.obolibrary.org/obo/CLO_0026789	GM15385
CLO	http://purl.obolibrary.org/obo/CLO_0014413	GM17243
CLO	http://purl.obolibrary.org/obo/CLO_0027328	GM15268
CLO	http://purl.obolibrary.org/obo/CLO_0016560	GM17753
CLO	http://purl.obolibrary.org/obo/CLO_0014414	GM17244
CLO	http://purl.obolibrary.org/obo/CLO_0014410	GM17240
CLO	http://purl.obolibrary.org/obo/CLO_0016567	GM17745
CLO	http://purl.obolibrary.org/obo/CLO_0016568	GM17744
CLO	http://purl.obolibrary.org/obo/CLO_0013163	GM17265
CLO	http://purl.obolibrary.org/obo/CLO_0014409	GM17249
CLO	http://purl.obolibrary.org/obo/CLO_0013924	GM17219
CLO	http://purl.obolibrary.org/obo/CLO_0014408	GM17248
CLO	http://purl.obolibrary.org/obo/CLO_0016362	ND01737
CLO	http://purl.obolibrary.org/obo/CLO_0013168	GM17264
CLO	http://purl.obolibrary.org/obo/CLO_0013169	GM17263
CLO	http://purl.obolibrary.org/obo/CLO_0013941	GM17147
CLO	http://purl.obolibrary.org/obo/CLO_0013940	GM17148
CLO	http://purl.obolibrary.org/obo/CLO_0016678	GM17793
CLO	http://purl.obolibrary.org/obo/CLO_0013943	GM17145
CLO	http://purl.obolibrary.org/obo/CLO_0013942	GM17146
CLO	http://purl.obolibrary.org/obo/CLO_0016675	GM17791
CLO	http://purl.obolibrary.org/obo/CLO_0016676	GM17794
CLO	http://purl.obolibrary.org/obo/CLO_0016672	GM17792
CLO	http://purl.obolibrary.org/obo/CLO_0013193	GM17274
CLO	http://purl.obolibrary.org/obo/CLO_0013197	GM17273
CLO	http://purl.obolibrary.org/obo/CLO_0013199	GM17276
CLO	http://purl.obolibrary.org/obo/CLO_0013937	GM17143
CLO	http://purl.obolibrary.org/obo/CLO_0013938	GM17142
CLO	http://purl.obolibrary.org/obo/CLO_0013935	GM17140
CLO	http://purl.obolibrary.org/obo/CLO_0013936	GM17144
CLO	http://purl.obolibrary.org/obo/CLO_0013939	GM17141
CLO	http://purl.obolibrary.org/obo/CLO_0016688	GM17789
CLO	http://purl.obolibrary.org/obo/CLO_0013956	GM17150
CLO	http://purl.obolibrary.org/obo/CLO_0016686	GM17785
CLO	http://purl.obolibrary.org/obo/CLO_0016687	GM17790
CLO	http://purl.obolibrary.org/obo/CLO_0016684	GM17783
CLO	http://purl.obolibrary.org/obo/CLO_0016685	GM17787
CLO	http://purl.obolibrary.org/obo/CLO_0016682	GM17795
CLO	http://purl.obolibrary.org/obo/CLO_0013181	GM17266
CLO	http://purl.obolibrary.org/obo/CLO_0034915	AG04655
CLO	http://purl.obolibrary.org/obo/CLO_0016489	GM17798
CLO	http://purl.obolibrary.org/obo/CLO_0013182	GM17260
CLO	http://purl.obolibrary.org/obo/CLO_0013183	GM17261
CLO	http://purl.obolibrary.org/obo/CLO_0013947	GM17149
CLO	http://purl.obolibrary.org/obo/CLO_0013138	GM17294
CLO	http://purl.obolibrary.org/obo/CLO_0013137	GM17293
CLO	http://purl.obolibrary.org/obo/CLO_0013136	GM17292
CLO	http://purl.obolibrary.org/obo/CLO_0013135	GM17291
CLO	http://purl.obolibrary.org/obo/CLO_0033199	GM13883
CLO	http://purl.obolibrary.org/obo/CLO_0026349	ND00259
CLO	http://purl.obolibrary.org/obo/CLO_0016509	GM17816
CLO	http://purl.obolibrary.org/obo/CLO_0016519	GM17833
CLO	http://purl.obolibrary.org/obo/CLO_0016518	GM17826
CLO	http://purl.obolibrary.org/obo/CLO_0016517	GM17825
CLO	http://purl.obolibrary.org/obo/CLO_0015121	GM17124
CLO	http://purl.obolibrary.org/obo/CLO_0016516	GM17824
CLO	http://purl.obolibrary.org/obo/CLO_0016515	GM17823
CLO	http://purl.obolibrary.org/obo/CLO_0015123	GM17125
CLO	http://purl.obolibrary.org/obo/CLO_0015124	GM17126
CLO	http://purl.obolibrary.org/obo/CLO_0015126	GM17127
CLO	http://purl.obolibrary.org/obo/CLO_0013964	GM17159
CLO	http://purl.obolibrary.org/obo/CLO_0016511	GM17818
CLO	http://purl.obolibrary.org/obo/CLO_0013965	GM17158
CLO	http://purl.obolibrary.org/obo/CLO_0016510	GM17817
CLO	http://purl.obolibrary.org/obo/CLO_0015128	GM17128
CLO	http://purl.obolibrary.org/obo/CLO_0013960	GM17155
CLO	http://purl.obolibrary.org/obo/CLO_0013961	GM17154
CLO	http://purl.obolibrary.org/obo/CLO_0013962	GM17157
CLO	http://purl.obolibrary.org/obo/CLO_0013963	GM17156
CLO	http://purl.obolibrary.org/obo/CLO_0019004	GM12264
CLO	http://purl.obolibrary.org/obo/CLO_0013777	GM17188
CLO	http://purl.obolibrary.org/obo/CLO_0013775	GM17187
CLO	http://purl.obolibrary.org/obo/CLO_0013124	GM17296
CLO	http://purl.obolibrary.org/obo/CLO_0013127	GM17295
CLO	http://purl.obolibrary.org/obo/CLO_0021913	AG09699
CLO	http://purl.obolibrary.org/obo/CLO_0016528	GM17827
CLO	http://purl.obolibrary.org/obo/CLO_0016527	GM17841
CLO	http://purl.obolibrary.org/obo/CLO_0015130	GM17129
CLO	http://purl.obolibrary.org/obo/CLO_0016524	GM17840
CLO	http://purl.obolibrary.org/obo/CLO_0016523	GM17839
CLO	http://purl.obolibrary.org/obo/CLO_0016526	GM17838
CLO	http://purl.obolibrary.org/obo/CLO_0016525	GM17837
CLO	http://purl.obolibrary.org/obo/CLO_0016520	GM17835
CLO	http://purl.obolibrary.org/obo/CLO_0016522	GM17831
CLO	http://purl.obolibrary.org/obo/CLO_0016521	GM17828
CLO	http://purl.obolibrary.org/obo/CLO_0035608	AG07139
CLO	http://purl.obolibrary.org/obo/CLO_0013784	GM17186
CLO	http://purl.obolibrary.org/obo/CLO_0013881	GM17207
CLO	http://purl.obolibrary.org/obo/CLO_0013888	GM17216
CLO	http://purl.obolibrary.org/obo/CLO_0013887	GM17217
CLO	http://purl.obolibrary.org/obo/CLO_0013884	GM17208
CLO	http://purl.obolibrary.org/obo/CLO_0013781	GM17185
CLO	http://purl.obolibrary.org/obo/CLO_0013886	GM17214
CLO	http://purl.obolibrary.org/obo/CLO_0013885	GM17215
CLO	http://purl.obolibrary.org/obo/CLO_0031585	GM14581
CLO	http://purl.obolibrary.org/obo/CLO_0033577	AG08046
CLO	http://purl.obolibrary.org/obo/CLO_0013982	GM17161
CLO	http://purl.obolibrary.org/obo/CLO_0013983	GM17162
CLO	http://purl.obolibrary.org/obo/CLO_0016638	GM17775
CLO	http://purl.obolibrary.org/obo/CLO_0013984	GM17160
CLO	http://purl.obolibrary.org/obo/CLO_0016636	GM17776
CLO	http://purl.obolibrary.org/obo/CLO_0016635	GM17779
CLO	http://purl.obolibrary.org/obo/CLO_0013987	GM17168
CLO	http://purl.obolibrary.org/obo/CLO_0031580	GM14568
CLO	http://purl.obolibrary.org/obo/CLO_0031581	GM14569
CLO	http://purl.obolibrary.org/obo/CLO_0033570	AG08048
CLO	http://purl.obolibrary.org/obo/CLO_0013989	GM17167
CLO	http://purl.obolibrary.org/obo/CLO_0013893	GM17213
CLO	http://purl.obolibrary.org/obo/CLO_0013798	GM17194
CLO	http://purl.obolibrary.org/obo/CLO_0013797	GM17195
CLO	http://purl.obolibrary.org/obo/CLO_0013891	GM17210
CLO	http://purl.obolibrary.org/obo/CLO_0013796	GM17192
CLO	http://purl.obolibrary.org/obo/CLO_0013890	GM17211
CLO	http://purl.obolibrary.org/obo/CLO_0013795	GM17193
CLO	http://purl.obolibrary.org/obo/CLO_0013790	GM17189
CLO	http://purl.obolibrary.org/obo/CLO_0013140	GM17290
CLO	http://purl.obolibrary.org/obo/CLO_0013794	GM17190
CLO	http://purl.obolibrary.org/obo/CLO_0013793	GM17191
CLO	http://purl.obolibrary.org/obo/CLO_0013895	GM17212
CLO	http://purl.obolibrary.org/obo/CLO_0016641	GM17774
CLO	http://purl.obolibrary.org/obo/CLO_0016643	GM17780
CLO	http://purl.obolibrary.org/obo/CLO_0016642	GM17782
CLO	http://purl.obolibrary.org/obo/CLO_0015112	GM17120
CLO	http://purl.obolibrary.org/obo/CLO_0013990	GM17166
CLO	http://purl.obolibrary.org/obo/CLO_0016648	GM17769
CLO	http://purl.obolibrary.org/obo/CLO_0013996	GM17163
CLO	http://purl.obolibrary.org/obo/CLO_0015119	GM17123
CLO	http://purl.obolibrary.org/obo/CLO_0013993	GM17165
CLO	http://purl.obolibrary.org/obo/CLO_0013994	GM17164
CLO	http://purl.obolibrary.org/obo/CLO_0016645	GM17773
CLO	http://purl.obolibrary.org/obo/CLO_0015117	GM17122
CLO	http://purl.obolibrary.org/obo/CLO_0016647	GM17770
CLO	http://purl.obolibrary.org/obo/CLO_0015115	GM17121
CLO	http://purl.obolibrary.org/obo/CLO_0016646	GM17771
CLO	http://purl.obolibrary.org/obo/CLO_0014896	GM17102
CLO	http://purl.obolibrary.org/obo/CLO_0014898	GM17103
CLO	http://purl.obolibrary.org/obo/CLO_0016608	GM17758
CLO	http://purl.obolibrary.org/obo/CLO_0031666	GM14582
CLO	http://purl.obolibrary.org/obo/CLO_0031665	GM14583
CLO	http://purl.obolibrary.org/obo/CLO_0036460	GM06944
CLO	http://purl.obolibrary.org/obo/CLO_0013875	GM17209
CLO	http://purl.obolibrary.org/obo/CLO_0031668	GM14584
CLO	http://purl.obolibrary.org/obo/CLO_0014391	GM17251
CLO	http://purl.obolibrary.org/obo/CLO_0033747	ND04424
CLO	http://purl.obolibrary.org/obo/CLO_0014390	GM17254
CLO	http://purl.obolibrary.org/obo/CLO_0014394	GM17258
CLO	http://purl.obolibrary.org/obo/CLO_0014395	GM17255
CLO	http://purl.obolibrary.org/obo/CLO_0014392	GM17252
CLO	http://purl.obolibrary.org/obo/CLO_0014393	GM17257
CLO	http://purl.obolibrary.org/obo/CLO_0014396	GM17256
CLO	http://purl.obolibrary.org/obo/CLO_0014397	GM17250
CLO	http://purl.obolibrary.org/obo/CLO_0031535	GM14479
CLO	http://purl.obolibrary.org/obo/CLO_0021943	AG09877
CLO	http://purl.obolibrary.org/obo/CLO_0013840	GM17200
CLO	http://purl.obolibrary.org/obo/CLO_0014388	GM17259
CLO	http://purl.obolibrary.org/obo/CLO_0013837	GM17202
CLO	http://purl.obolibrary.org/obo/CLO_0014389	GM17253
CLO	http://purl.obolibrary.org/obo/CLO_0013836	GM17203
CLO	http://purl.obolibrary.org/obo/CLO_0013839	GM17201
CLO	http://purl.obolibrary.org/obo/CLO_0013753	GM17183
CLO	http://purl.obolibrary.org/obo/CLO_0030688	ND00151
CLO	http://purl.obolibrary.org/obo/CLO_0013754	GM17182
CLO	http://purl.obolibrary.org/obo/CLO_0013751	GM17180
CLO	http://purl.obolibrary.org/obo/CLO_0013752	GM17184
CLO	http://purl.obolibrary.org/obo/CLO_0014788	GM02783
CLO	http://purl.obolibrary.org/obo/CLO_0013755	GM17181
CLO	http://purl.obolibrary.org/obo/CLO_0016604	GM17764
CLO	http://purl.obolibrary.org/obo/CLO_0014377	GM17221
CLO	http://purl.obolibrary.org/obo/CLO_0016606	GM17757
CLO	http://purl.obolibrary.org/obo/CLO_0016607	GM17759
CLO	http://purl.obolibrary.org/obo/CLO_0014375	GM17220
CLO	http://purl.obolibrary.org/obo/CLO_0016600	GM17762
CLO	http://purl.obolibrary.org/obo/CLO_0016601	GM17761
CLO	http://purl.obolibrary.org/obo/CLO_0016602	GM17765
CLO	http://purl.obolibrary.org/obo/CLO_0016500	GM17812
CLO	http://purl.obolibrary.org/obo/CLO_0014371	GM17225
CLO	http://purl.obolibrary.org/obo/CLO_0016501	GM17809
CLO	http://purl.obolibrary.org/obo/CLO_0016502	GM17810
CLO	http://purl.obolibrary.org/obo/CLO_0016503	GM17807
CLO	http://purl.obolibrary.org/obo/CLO_0016504	GM17808
CLO	http://purl.obolibrary.org/obo/CLO_0016505	GM17806
CLO	http://purl.obolibrary.org/obo/CLO_0016506	GM17815
CLO	http://purl.obolibrary.org/obo/CLO_0016507	GM17813
CLO	http://purl.obolibrary.org/obo/CLO_0016508	GM17814
BTO	http://purl.obolibrary.org/obo/BTO_0004059	CCD-18Co cell
BTO	http://purl.obolibrary.org/obo/BTO_0004263	COM-3 cell
BTO	http://purl.obolibrary.org/obo/BTO_0004264	INC-2 cell
BTO	http://purl.obolibrary.org/obo/BTO_0001516	BA/F3 cell
BTO	http://purl.obolibrary.org/obo/BTO_0005136	ES-E14 cell
BTO	http://purl.obolibrary.org/obo/BTO_0001093	WEHI-231 cell
BTO	http://purl.obolibrary.org/obo/BTO_0000164	Burkitt lymphoma cell
BTO	http://purl.obolibrary.org/obo/BTO_0000018	A-549 cell
BTO	http://purl.obolibrary.org/obo/BTO_0003264	HL-1 cell
BTO	http://purl.obolibrary.org/obo/BTO_0001205	RT4-D6P2T cell
BTO	http://purl.obolibrary.org/obo/BTO_0002599	RBA-2 cell
BTO	http://purl.obolibrary.org/obo/BTO_0005339	Ma-Mel-11 cell
BTO	http://purl.obolibrary.org/obo/BTO_0001030	J774.2 cell
BTO	http://purl.obolibrary.org/obo/BTO_0002180	184B5 cell
BTO	http://purl.obolibrary.org/obo/BTO_0002279	J-774 cell
BTO	http://purl.obolibrary.org/obo/BTO_0000007	HEK-293 cell
BTO	http://purl.obolibrary.org/obo/BTO_0002178	HMEpC cell
BTO	http://purl.obolibrary.org/obo/BTO_0002179	184A1N4 cell
BTO	http://purl.obolibrary.org/obo/BTO_0001948	JURKAT E-6.1 cell
BTO	http://purl.obolibrary.org/obo/BTO_0003699	C1R cell
