# Supplementary material for: Comparison, alignment, and synchronization of cell line information between CLO and EFO
Source: BMC Bioinformatics. 2017 Dec 21;18(Suppl 17):557. doi: 10.1186/s12859-017-1979-z (PMC5763470; doi:10.1186/s12859-017-1979-z)
Supplement: Supplementary file 2 — Final EFO-CLO alignment result. The 874 EFO-CLO mapped cell lines aligned and merged into CLO (Tab. 1 in the excel file) and 344 EFO unique immortalized permanent cell lines added to CLO (Tab. 2 in the excel file). File is stored in Microsoft Excel spreadsheet (xlsx) format. (XLSX 54 kb) [file 12859_2017_1979_MOESM2_ESM.xlsx]

## Sheet: Mapped
EFO Accession	CLO Accession
EFO_0002659	CLO_0007645
EFO_0001095	CLO_0002043
EFO_0001167	CLO_0003626
EFO_0002210	CLO_0007006
EFO_0006638	CLO_0007376
EFO_0002066	CLO_0007017
EFO_0002211	CLO_0007011
EFO_0002348	CLO_0009099
EFO_0002147	CLO_0002174
EFO_0001667	CLO_0002355
EFO_0006270	CLO_0034832
EFO_0002107	CLO_0001608
EFO_0006636	CLO_0007362
EFO_0001262	CLO_0009727
EFO_0005360	CLO_0002305
EFO_0006637	CLO_0007363
EFO_0002071	CLO_0007365
EFO_0002094	CLO_0001146
EFO_0005353	CLO_0022626
EFO_0001200	CLO_0007599
EFO_0005335	CLO_0029187
EFO_0005334	CLO_0029222
EFO_0005746	CLO_0003414
EFO_0006487	CLO_0009042
EFO_0005747	CLO_0003535
EFO_0006494	CLO_0009150
EFO_0002148	CLO_0002195
EFO_0002130	CLO_0002360
EFO_0005338	CLO_0022834
EFO_0005337	CLO_0022833
EFO_0005340	CLO_0022824
EFO_0005339	CLO_0022825
EFO_0002119	CLO_0002114
EFO_0002136	CLO_0002546
EFO_0005346	CLO_0033829
EFO_0005345	CLO_0033830
EFO_0005341	CLO_0022827
EFO_0005344	CLO_0022828
EFO_0005343	CLO_0022829
EFO_0005342	CLO_0022826
EFO_0006479	CLO_0008890
EFO_0002834	CLO_0050798
EFO_0006485	CLO_0008969
EFO_0006750	CLO_0008973
EFO_0006482	CLO_0008966
EFO_0006483	CLO_0008967
EFO_0005366	CLO_0002318
EFO_0005365	CLO_0002314
EFO_0002389	CLO_0009600
EFO_0005458	CLO_0009050
EFO_0001111	CLO_0036831
EFO_0001110	CLO_0036577
EFO_0001114	CLO_0036801
EFO_0002328	CLO_0009013
EFO_0001112	CLO_0036869
EFO_0001116	CLO_0016947
EFO_0001115	CLO_0016958
EFO_0001119	CLO_0020089
EFO_0001118	CLO_0020088
EFO_0001122	CLO_0020042
EFO_0001120	CLO_0020086
EFO_0001109	CLO_0036571
EFO_0006664	CLO_0008024
EFO_0002269	CLO_0008025
EFO_0006665	CLO_0008028
EFO_0002076	CLO_0008697
EFO_0005263	CLO_0009384
EFO_0001108	CLO_0036574
EFO_0006666	CLO_0008029
EFO_0002383	CLO_0009382
EFO_0002783	CLO_0036556
EFO_0001107	CLO_0036434
EFO_0006667	CLO_0008032
EFO_0002270	CLO_0008031
EFO_0006668	CLO_0008033
EFO_0005385	CLO_0006672
EFO_0006447	CLO_0006961
EFO_0002275	CLO_0008042
EFO_0002274	CLO_0008041
EFO_0002273	CLO_0008038
EFO_0006669	CLO_0008039
EFO_0002272	CLO_0008036
EFO_0002271	CLO_0008035
EFO_0002219	CLO_0007098
EFO_0005236	CLO_0008207
EFO_0002313	CLO_0008457
EFO_0005347	CLO_0028068
EFO_0002278	CLO_0008051
EFO_0002277	CLO_0008048
EFO_0006671	CLO_0008049
EFO_0006670	CLO_0008045
EFO_0002276	CLO_0008046
EFO_0005264	CLO_0002879
EFO_0005332	CLO_0024913
EFO_0005349	CLO_0026303
EFO_0002282	CLO_0008060
EFO_0006675	CLO_0008061
EFO_0002281	CLO_0008059
EFO_0002283	CLO_0008062
EFO_0006676	CLO_0008063
EFO_0002280	CLO_0008056
EFO_0006674	CLO_0008057
EFO_0006673	CLO_0008054
EFO_0002279	CLO_0008055
EFO_0002207	CLO_0004298
EFO_0002286	CLO_0008071
EFO_0002779	CLO_0001980
EFO_0002241	CLO_0007890
EFO_0006677	CLO_0008064
EFO_0002284	CLO_0008067
EFO_0002285	CLO_0008068
EFO_0002199	CLO_0004264
EFO_0002156	CLO_0002673
EFO_0006477	CLO_0008814
EFO_0002225	CLO_0007189
EFO_0002293	CLO_0008088
EFO_0002841	CLO_0008129
EFO_0002339	CLO_0009061
EFO_0002292	CLO_0008087
EFO_0001221	CLO_0008127
EFO_0003124	CLO_0008093
EFO_0006693	CLO_0008092
EFO_0002294	CLO_0008091
EFO_0002296	CLO_0008095
EFO_0002295	CLO_0008094
EFO_0002158	CLO_0002709
EFO_0007115	CLO_0008130
EFO_0006629	CLO_0007131
EFO_0002223	CLO_0007132
EFO_0006630	CLO_0007134
EFO_0006631	CLO_0007135
EFO_0006632	CLO_0007136
EFO_0006633	CLO_0007137
EFO_0002288	CLO_0008075
EFO_0002287	CLO_0008074
EFO_0006680	CLO_0008077
EFO_0006686	CLO_0008079
EFO_0006691	CLO_0008083
EFO_0002291	CLO_0008085
EFO_0006692	CLO_0008084
EFO_0002170	CLO_0002752
EFO_0005336	CLO_0023758
EFO_0002161	CLO_0002782
EFO_0002167	CLO_0002805
EFO_0002164	CLO_0002797
EFO_0002165	CLO_0002799
EFO_0002162	CLO_0002795
EFO_0002163	CLO_0002796
EFO_0002305	CLO_0008117
EFO_0002828	CLO_0050030
EFO_0002306	CLO_0008118
EFO_0002802	CLO_0037234
EFO_0002304	CLO_0008115
EFO_0005443	CLO_0008280
EFO_0002303	CLO_0008114
EFO_0006695	CLO_0008111
EFO_0006716	CLO_0008269
EFO_0002308	CLO_0008238
EFO_0002301	CLO_0008108
EFO_0006565	CLO_0002847
EFO_0002168	CLO_0002842
EFO_0002171	CLO_0002808
EFO_0002173	CLO_0002873
EFO_0006635	CLO_0007283
EFO_0003141	CLO_0050064
EFO_0002827	CLO_0050026
EFO_0003140	CLO_0050073
EFO_0006634	CLO_0007282
EFO_0002298	CLO_0008101
EFO_0007112	CLO_0007375
EFO_0002714	CLO_0050113
EFO_0002226	CLO_0007396
EFO_0002299	CLO_0008103
EFO_0002297	CLO_0008099
EFO_0006571	CLO_0002893
EFO_0006729	CLO_0008382
EFO_0005390	CLO_0007065
EFO_0006730	CLO_0008383
EFO_0005713	CLO_0008384
EFO_0002176	CLO_0002922
EFO_0005719	CLO_0007066
EFO_0002220	CLO_0007104
EFO_0002844	CLO_0008394
EFO_0002347	CLO_0009098
EFO_0002344	CLO_0009095
EFO_0006739	CLO_0008512
EFO_0002351	CLO_0009102
EFO_0006593	CLO_0004200
EFO_0002213	CLO_0006984
EFO_0003125	CLO_0008119
EFO_0006466	CLO_0008374
EFO_0006468	CLO_0008377
EFO_0002307	CLO_0008121
EFO_0006467	CLO_0008376
EFO_0006696	CLO_0008123
EFO_0006470	CLO_0008379
EFO_0002079	CLO_0009041
EFO_0006697	CLO_0008125
EFO_0002332	CLO_0009040
EFO_0002246	CLO_0007939
EFO_0006698	CLO_0008126
EFO_0002221	CLO_0007118
EFO_0006737	CLO_0050112
EFO_0006628	CLO_0007130
EFO_0006627	CLO_0007129
EFO_0006626	CLO_0007128
EFO_0002321	CLO_0008870
EFO_0001263	CLO_0009728
EFO_0002319	CLO_0008828
EFO_0006456	CLO_0007878
EFO_0002343	CLO_0009094
EFO_0005712	CLO_0008877
EFO_0002345	CLO_0009096
EFO_0002244	CLO_0007937
EFO_0002045	CLO_0001889
EFO_0006623	CLO_0050109
EFO_0002851	CLO_0050047
EFO_0002379	CLO_0009017
EFO_0001236	CLO_0009034
EFO_0002959	CLO_0008208
EFO_0002333	CLO_0009044
EFO_0004922	CLO_0028797
EFO_0006488	CLO_0009045
EFO_0001247	CLO_0009251
EFO_0002153	CLO_0002197
EFO_0006591	CLO_0004148
EFO_0002150	CLO_0002177
EFO_0002390	CLO_0009613
EFO_0006498	CLO_0009456
EFO_0006749	CLO_0008972
EFO_0002154	CLO_0002198
EFO_0002110	CLO_0001722
EFO_0004990	CLO_0006987
EFO_0002137	CLO_0002547
EFO_0002710	CLO_0002548
EFO_0006592	CLO_0004157
EFO_0001209	CLO_0007634
EFO_0003043	CLO_0007986
EFO_0002175	CLO_0002888
EFO_0002346	CLO_0009097
EFO_0005369	CLO_0003561
EFO_0006276	CLO_0027780
EFO_0002818	CLO_0002173
EFO_0005356	CLO_0002179
EFO_0002124	CLO_0002168
EFO_0006389	CLO_0002785
EFO_0002160	CLO_0002767
EFO_0006562	CLO_0002698
EFO_0006570	CLO_0002891
EFO_0006569	CLO_0002890
EFO_0006568	CLO_0002889
EFO_0006547	CLO_0002180
EFO_0005357	CLO_0002181
EFO_0002822	CLO_0002659
EFO_0006551	CLO_0002395
EFO_0002127	CLO_0002329
EFO_0002198	CLO_0003816
EFO_0006443	CLO_0004280
EFO_0002125	CLO_0002186
EFO_0006584	CLO_0003907
EFO_0005358	CLO_0002185
EFO_0002126	CLO_0002187
EFO_0001100	CLO_0002194
EFO_0005359	CLO_0002190
EFO_0002179	CLO_0003434
EFO_0002229	CLO_0007575
EFO_0002138	CLO_0002549
EFO_0006641	CLO_0007424
EFO_0002230	CLO_0007615
EFO_0002132	CLO_0002420
EFO_0002155	CLO_0002413
EFO_0002131	CLO_0002406
EFO_0002134	CLO_0002527
EFO_0002340	CLO_0009063
EFO_0002143	CLO_0002589
EFO_0002860	CLO_0009058
EFO_0002717	CLO_0009015
EFO_0002157	CLO_0002677
EFO_0003055	CLO_0007379
EFO_0002342	CLO_0009093
EFO_0002142	CLO_0002585
EFO_0001194	CLO_0004329
EFO_0002141	CLO_0002584
EFO_0001261	CLO_0009724
EFO_0006590	CLO_0004102
EFO_0006377	CLO_0002560
EFO_0006589	CLO_0004094
EFO_0001192	CLO_0004009
EFO_0002140	CLO_0002563
EFO_0006585	CLO_0003917
EFO_0006373	CLO_0002573
EFO_0006375	CLO_0002558
EFO_0006560	CLO_0050626
EFO_0003081	CLO_0009043
EFO_0002824	CLO_0003665
EFO_0005333	CLO_0010422
EFO_0001174	CLO_0003645
EFO_0005720	CLO_0009047
EFO_0005352	CLO_0028368
EFO_0002188	CLO_0003666
EFO_0006610	CLO_0050104
EFO_0005348	CLO_0024847
EFO_0005351	CLO_0027332
EFO_0005350	CLO_0025875
EFO_0002146	CLO_0002619
EFO_0001193	CLO_0004283
EFO_0002145	CLO_0002617
EFO_0006559	CLO_0002602
EFO_0002144	CLO_0002594
EFO_0006556	CLO_0002592
EFO_0001157	CLO_0022591
EFO_0001158	CLO_0022590
EFO_0001155	CLO_0022589
EFO_0001156	CLO_0022588
EFO_0001161	CLO_0022838
EFO_0001162	CLO_0022837
EFO_0001159	CLO_0022836
EFO_0001160	CLO_0022835
EFO_0002787	CLO_0024916
EFO_0002865	CLO_0021329
EFO_0002786	CLO_0022856
EFO_0002785	CLO_0022859
EFO_0001152	CLO_0022544
EFO_0001143	CLO_0019202
EFO_0001144	CLO_0019238
EFO_0001145	CLO_0019220
EFO_0001146	CLO_0019229
EFO_0001147	CLO_0018452
EFO_0002350	CLO_0009101
EFO_0001148	CLO_0022519
EFO_0001149	CLO_0022579
EFO_0001151	CLO_0022545
EFO_0006491	CLO_0009129
EFO_0001154	CLO_0022547
EFO_0001153	CLO_0022546
EFO_0001139	CLO_0019143
EFO_0001141	CLO_0019141
EFO_0006390	CLO_0002798
EFO_0001136	CLO_0019121
EFO_0001138	CLO_0019124
EFO_0001132	CLO_0020426
EFO_0001133	CLO_0020425
EFO_0001129	CLO_0020480
EFO_0001130	CLO_0020479
EFO_0001127	CLO_0020506
EFO_0001128	CLO_0020487
EFO_0001142	CLO_0019200
EFO_0002310	CLO_0008240
EFO_0001085	CLO_0009908
EFO_0002784	CLO_0022851
EFO_0006575	CLO_0003554
EFO_0006577	CLO_0003564
EFO_0001150	CLO_0022578
EFO_0001140	CLO_0019142
EFO_0001137	CLO_0019125
EFO_0001126	CLO_0020509
EFO_0001125	CLO_0020508
EFO_0001124	CLO_0020500
EFO_0001123	CLO_0020041
EFO_0006703	CLO_0050789
EFO_0001134	CLO_0020648
EFO_0001131	CLO_0020482
EFO_0005482	CLO_0001363
EFO_0006273	CLO_0002405
EFO_0001135	CLO_0020650
EFO_0002189	CLO_0003667
EFO_0001117	CLO_0020090
EFO_0001121	CLO_0020020
EFO_0002327	CLO_0009005
EFO_0002325	CLO_0008965
EFO_0002789	CLO_0027144
EFO_0002788	CLO_0027146
EFO_0002790	CLO_0027143
EFO_0006535	CLO_0001764
EFO_0002850	CLO_0050027
EFO_0002847	CLO_0050067
EFO_0001218	CLO_0007680
EFO_0003115	CLO_0050039
EFO_0002113	CLO_0001910
EFO_0006358	CLO_0001428
EFO_0006778	CLO_0009711
EFO_0006777	CLO_0009636
EFO_0002311	CLO_0008276
EFO_0006722	CLO_0008278
EFO_0006650	CLO_0007718
EFO_0002830	CLO_0050804
EFO_0002235	CLO_0007720
EFO_0002895	CLO_0050805
EFO_0002318	CLO_0008827
EFO_0002323	CLO_0008905
EFO_0002177	CLO_0002947
EFO_0002836	CLO_0050048
EFO_0006611	CLO_0050164
EFO_0002309	CLO_0008239
EFO_0001208	CLO_0007633
EFO_0005462	CLO_0009219
EFO_0006649	CLO_0007695
EFO_0006647	CLO_0007675
EFO_0007610	CLO_0008906
EFO_0002197	CLO_0003814
EFO_0003132	CLO_0003657
EFO_0001180	CLO_0003655
EFO_0006454	CLO_0007635
EFO_0005375	CLO_0003654
EFO_0002187	CLO_0003652
EFO_0006361	CLO_0001566
EFO_0002100	CLO_0001551
EFO_0002104	CLO_0001590
EFO_0002105	CLO_0001596
EFO_0002252	CLO_0007992
EFO_0001181	CLO_0003658
EFO_0006657	CLO_0007990
EFO_0001205	CLO_0007631
EFO_0002251	CLO_0007989
EFO_0001173	CLO_0003640
EFO_0002186	CLO_0003641
EFO_0005373	CLO_0003644
EFO_0005372	CLO_0003636
EFO_0002819	CLO_0002192
EFO_0001171	CLO_0003637
EFO_0001172	CLO_0003639
EFO_0002151	CLO_0002191
EFO_0001175	CLO_0003647
EFO_0002813	CLO_0001641
EFO_0002108	CLO_0001654
EFO_0001087	CLO_0001769
EFO_0002373	CLO_0009201
EFO_0002374	CLO_0009202
EFO_0002249	CLO_0007980
EFO_0002248	CLO_0007979
EFO_0001177	CLO_0003650
EFO_0002250	CLO_0007982
EFO_0002376	CLO_0009204
EFO_0002377	CLO_0009205
EFO_0002378	CLO_0009206
EFO_0006489	CLO_0009046
EFO_0006736	CLO_0050100
EFO_0001170	CLO_0003632
EFO_0002057	CLO_0003629
EFO_0001169	CLO_0003630
EFO_0006594	CLO_0004240
EFO_0002185	CLO_0003634
EFO_0006595	CLO_0004245
EFO_0002363	CLO_0009190
EFO_0002367	CLO_0009216
EFO_0006379	CLO_0002578
EFO_0002364	CLO_0009191
EFO_0002370	CLO_0009223
EFO_0002371	CLO_0009199
EFO_0006380	CLO_0002567
EFO_0002369	CLO_0009198
EFO_0006381	CLO_0002568
EFO_0006376	CLO_0002576
EFO_0002709	CLO_0002065
EFO_0006563	CLO_0050137
EFO_0006576	CLO_0003555
EFO_0002184	CLO_0003599
EFO_0006528	CLO_0001202
EFO_0006374	CLO_0002574
EFO_0002097	CLO_0001448
EFO_0002098	CLO_0001450
EFO_0002139	CLO_0002575
EFO_0002099	CLO_0001485
EFO_0006561	CLO_0002650
EFO_0002839	CLO_0007880
EFO_0002353	CLO_0009143
EFO_0002358	CLO_0009182
EFO_0005395	CLO_0007903
EFO_0002195	CLO_0003785
EFO_0002182	CLO_0003464
EFO_0002121	CLO_0002119
EFO_0006364	CLO_0002113
EFO_0006597	CLO_0006670
EFO_0002181	CLO_0003439
EFO_0002135	CLO_0002543
EFO_0002180	CLO_0003435
EFO_0006583	CLO_0050982
EFO_0002386	CLO_0009483
EFO_0006771	CLO_0009487
EFO_0002385	CLO_0009468
EFO_0001258	CLO_0009467
EFO_0002178	CLO_0002993
EFO_0006472	CLO_0008423
EFO_0002268	CLO_0008023
EFO_0002265	CLO_0008017
EFO_0006663	CLO_0008018
EFO_0002266	CLO_0008019
EFO_0002267	CLO_0008020
EFO_0002382	CLO_0009421
EFO_0006574	CLO_0002955
EFO_0005724	CLO_0037203
EFO_0002044	CLO_0001887
EFO_0006662	CLO_0008015
EFO_0002264	CLO_0008014
EFO_0002117	CLO_0002001
EFO_0002261	CLO_0008008
EFO_0002262	CLO_0008009
EFO_0003119	CLO_0008006
EFO_0002260	CLO_0008007
EFO_0006661	CLO_0008012
EFO_0002263	CLO_0008013
EFO_0005283	CLO_0004252
EFO_0002046	CLO_0001891
EFO_0002873	CLO_0009619
EFO_0006538	CLO_0001949
EFO_0002116	CLO_0001974
EFO_0006537	CLO_0001926
EFO_0002115	CLO_0001948
EFO_0001176	CLO_0003649
EFO_0003137	CLO_0003659
EFO_0006393	CLO_0002997
EFO_0002259	CLO_0008005
EFO_0002258	CLO_0008004
EFO_0002253	CLO_0007996
EFO_0002254	CLO_0007997
EFO_0006659	CLO_0007998
EFO_0002814	CLO_0050792
EFO_0002255	CLO_0008000
EFO_0006660	CLO_0008001
EFO_0002256	CLO_0008002
EFO_0002257	CLO_0008003
EFO_0001096	CLO_0002044
EFO_0002120	CLO_0002115
EFO_0002123	CLO_0002126
EFO_0005282	CLO_0004254
EFO_0006546	CLO_0002108
EFO_0001216	CLO_0007641
EFO_0006362	CLO_0001571
EFO_0005460	CLO_0027837
EFO_0006735	CLO_0050107
EFO_0006278	CLO_0024626
EFO_0006734	CLO_0050106
EFO_0002109	CLO_0001686
EFO_0002037	CLO_0001401
EFO_0006451	CLO_0007446
EFO_0005697	CLO_0007445
EFO_0006763	CLO_0009161
EFO_0002118	CLO_0002052
EFO_0005721	CLO_0009054
EFO_0006441	CLO_0004046
EFO_0006690	CLO_0008080
EFO_0002349	CLO_0009100
EFO_0001093	CLO_0002042
EFO_0001092	CLO_0002041
EFO_0006761	CLO_0009103
EFO_0002289	CLO_0008082
EFO_0006588	CLO_0004053
EFO_0001234	CLO_0008926
EFO_0001089	CLO_0001925
EFO_0002810	CLO_0001056
EFO_0002200	CLO_0004265
EFO_0004921	CLO_0025187
EFO_0002204	CLO_0004286
EFO_0001113	CLO_0036802
EFO_0002337	CLO_0009055
EFO_0002112	CLO_0001756
EFO_0001212	CLO_0007637
EFO_0001214	CLO_0007639
EFO_0006752	CLO_0009035
EFO_0002858	CLO_0009036
EFO_0005231	CLO_0037231
EFO_0002331	CLO_0009038
EFO_0006587	CLO_0004038
EFO_0001211	CLO_0007636
EFO_0002190	CLO_0003672
EFO_0002232	CLO_0007668
EFO_0006271	CLO_0001749
EFO_0007077	CLO_0036566
EFO_0002073	CLO_0007730
EFO_0003037	CLO_0002526
EFO_0006751	CLO_0009016
EFO_0002330	CLO_0009031
EFO_0002316	CLO_0008774
EFO_0006672	CLO_0008050
EFO_0006442	CLO_0004277
EFO_0005698	CLO_0002699
EFO_0006450	CLO_0007186
EFO_0006275	CLO_0002952
EFO_0006707	CLO_0008236
EFO_0006564	CLO_0002806
EFO_0006706	CLO_0008235
EFO_0006705	CLO_0008229
EFO_0006694	CLO_0008098
EFO_0006704	CLO_0008228
EFO_0002214	CLO_0007048
EFO_0006573	CLO_0002942
EFO_0005234	CLO_0008425
EFO_0005476	CLO_0007047
EFO_0002242	CLO_0007906
EFO_0006469	CLO_0008378
EFO_0002084	CLO_0009254
EFO_0006480	CLO_0008892
EFO_0002152	CLO_0002193
EFO_0002247	CLO_0007952
EFO_0001232	CLO_0008825
EFO_0002320	CLO_0008830
EFO_0006371	CLO_0002572
EFO_0006768	CLO_0009462
EFO_0005461	CLO_0009160
EFO_0002341	CLO_0009065
EFO_0002192	CLO_0003675
EFO_0006378	CLO_0002561
EFO_0006586	CLO_0003936
EFO_0002798	CLO_0007947
EFO_0002191	CLO_0003674
EFO_0006465	CLO_0008350
EFO_0001202	CLO_0007603
EFO_0002212	CLO_0007030
EFO_0006651	CLO_0007719
EFO_0002237	CLO_0007731
EFO_0002238	CLO_0007736
EFO_0002068	CLO_0007079
EFO_0006287	CLO_0007828
EFO_0002233	CLO_0007677
EFO_0006658	CLO_0007995
EFO_0002102	CLO_0001565
EFO_0002183	CLO_0003467
EFO_0005707	CLO_0001486
EFO_0002352	CLO_0009126
EFO_0006554	CLO_0002570
EFO_0006539	CLO_0001975
EFO_0002859	CLO_0009051
EFO_0006444	CLO_0004287
EFO_0002194	CLO_0003744
EFO_0002228	CLO_0007578
EFO_0006457	CLO_0009915
EFO_0002227	CLO_0007403
EFO_0006640	CLO_0007394
EFO_0001264	CLO_0009924
EFO_0006717	CLO_0009971
EFO_0002054	CLO_0037138
EFO_0006599	CLO_0009990
EFO_0006600	CLO_0009991
EFO_0002077	CLO_0008738
EFO_0007074	CLO_0009834
EFO_0006644	CLO_0009970
EFO_0002362	CLO_0009212
EFO_0006549	CLO_0002201
EFO_0002302	CLO_0008110
EFO_0005442	CLO_0037096
EFO_0003136	CLO_0037014
EFO_0002202	CLO_0004278
EFO_0002172	CLO_0002870
EFO_0001179	CLO_0009910
EFO_0005388	CLO_0009912
EFO_0006543	CLO_0009944
EFO_0001257	CLO_0009465
EFO_0002792	CLO_0003740
EFO_0005368	CLO_0003734
EFO_0002166	CLO_0002802
EFO_0006724	CLO_0037097
EFO_0006753	CLO_0037289
EFO_0006745	CLO_0037102
EFO_0002203	CLO_0004279
EFO_0006492	CLO_0037061
EFO_0006367	CLO_0037048
EFO_0006743	CLO_0037146
EFO_0006473	CLO_0009856
EFO_0002236	CLO_0007726
EFO_0006725	CLO_0037098
EFO_0002869	CLO_0009454
EFO_0006766	CLO_0037104
EFO_0006484	CLO_0037057
EFO_0006355	CLO_0001088
EFO_0006291	CLO_0008458
EFO_0002078	CLO_0050050
EFO_0001240	CLO_0009917
EFO_0006601	CLO_0009992
EFO_0002855	CLO_0037043
EFO_0006613	CLO_0009843
EFO_0005833	CLO_0050284
EFO_0001246	CLO_0037189
EFO_0002360	CLO_0009210
EFO_0005361	CLO_0002306
EFO_0002205	CLO_0003710
EFO_0002357	CLO_0037063
EFO_0002315	CLO_0008770
EFO_0006625	CLO_0037093
EFO_0002375	CLO_0009226
EFO_0006579	CLO_0003679
EFO_0002209	CLO_0051010
EFO_0006285	CLO_0037182
EFO_0006786	CLO_0009997
EFO_0002106	CLO_0001605
EFO_0006277	CLO_0027781
EFO_0006603	CLO_0009994
EFO_0006645	CLO_0009847
EFO_0002856	CLO_0037148
EFO_0006459	CLO_0037293
EFO_0006572	CLO_0009835
EFO_0006474	CLO_0008454
EFO_0002069	CLO_0007091
EFO_0001242	CLO_0009919
EFO_0002366	CLO_0009215
EFO_0001239	CLO_0009916
EFO_0006779	CLO_0009923
EFO_0006654	CLO_0009849
EFO_0001084	CLO_0001352
EFO_0002361	CLO_0009211
EFO_0006762	CLO_0009921
EFO_0002215	CLO_0007025
EFO_0002083	CLO_0009218
EFO_0001241	CLO_0009918
EFO_0006446	CLO_0037140
EFO_0005237	CLO_0009464
EFO_0002103	CLO_0001582
EFO_0005367	CLO_0002326
EFO_0002831	CLO_0037142
EFO_0006289	CLO_0009853
EFO_0006742	CLO_0037055
EFO_0006445	CLO_0009988
EFO_0005450	CLO_0009901
EFO_0006712	CLO_0009854
EFO_0001082	CLO_0050894
EFO_0001206	CLO_0007632
EFO_0002338	CLO_0009056
EFO_0001244	CLO_0009920
EFO_0006284	CLO_0037130
EFO_0006534	CLO_0037047
EFO_0005362	CLO_0002307
EFO_0005376	CLO_0037135
EFO_0006282	CLO_0009965
EFO_0001187	CLO_0003704
EFO_0006478	CLO_0008869
EFO_0003133	CLO_0037012
EFO_0006550	CLO_0002336
EFO_0006621	CLO_0037107
EFO_0006366	CLO_0002178
EFO_0001178	CLO_0009909
EFO_0006496	CLO_0037272
EFO_0003135	CLO_0037013
EFO_0005363	CLO_0002310
EFO_0006728	CLO_0037101
EFO_0005722	CLO_0037076
EFO_0006612	CLO_0009842
EFO_0002852	CLO_0037039
EFO_0001195	CLO_0006948
EFO_0001098	CLO_0050871
EFO_0006747	CLO_0037297
EFO_0001199	CLO_0009913
EFO_0002854	CLO_0037042
EFO_0002354	CLO_0037059
EFO_0006775	CLO_0037068
EFO_0003118	CLO_0037032
EFO_0006493	CLO_0037064
EFO_0001219	CLO_0051422
EFO_0002329	CLO_0009030
EFO_0006495	CLO_0037114
EFO_0006386	CLO_0037288
EFO_0006369	CLO_0037282
EFO_0005364	CLO_0002311
EFO_0003131	CLO_0037011
EFO_0006714	CLO_0037145
EFO_0006733	CLO_0009951
EFO_0005370	CLO_0009962
EFO_0005451	CLO_0009902
EFO_0006532	CLO_0037046
EFO_0002359	CLO_0009208
EFO_0006363	CLO_0009954
EFO_0005718	CLO_0037163
EFO_0002355	CLO_0037060
EFO_0006368	CLO_0009957
EFO_0007752	CLO_0037117
EFO_0006701	CLO_0037143
EFO_0002372	CLO_0009224
EFO_0006702	CLO_0037144
EFO_0006774	CLO_0009615
EFO_0003044	CLO_0008089
EFO_0002356	CLO_0037062
EFO_0006741	CLO_0037113
EFO_0006541	CLO_0009942
EFO_0006370	CLO_0009958
EFO_0003129	CLO_0009999
EFO_0001196	CLO_0006951
EFO_0006449	CLO_0037176
EFO_0006453	CLO_0037094
EFO_0005453	CLO_0009903
EFO_0006476	CLO_0009972
EFO_0006542	CLO_0009943
EFO_0006540	CLO_0009941
EFO_0002368	CLO_0009221
EFO_0006746	CLO_0037103
EFO_0002791	CLO_0003699
EFO_0005726	CLO_0007366
EFO_0006605	CLO_0037173
EFO_0005725	CLO_0001915
EFO_0006622	CLO_0037108
EFO_0006548	CLO_0009955
EFO_0006700	CLO_0037051
EFO_0005389	CLO_0037175
EFO_0001086	CLO_0001601
EFO_0001086	CLO_0050025
EFO_0001099	CLO_0002172
EFO_0001099	CLO_0050627
EFO_0001182	CLO_0001230
EFO_0001182	CLO_0037237
EFO_0001185	CLO_0003684
EFO_0001185	CLO_0050910
EFO_0001203	CLO_0007606
EFO_0001203	CLO_0050868
EFO_0001215	CLO_0007640
EFO_0001215	CLO_0050867
EFO_0001220	CLO_0007825
EFO_0001220	CLO_0050992
EFO_0001233	CLO_0008922
EFO_0001233	CLO_0050052
EFO_0001253	CLO_0009348
EFO_0001253	CLO_0050999
EFO_0001254	CLO_0009457
EFO_0001254	CLO_0009458
EFO_0002050	CLO_0001934
EFO_0002050	CLO_0001935
EFO_0002050	CLO_0050014
EFO_0002067	CLO_0007059
EFO_0002067	CLO_0050123
EFO_0002067	CLO_0050126
EFO_0002074	CLO_0008395
EFO_0002074	CLO_0051535
EFO_0002085	CLO_0009258
EFO_0002085	CLO_0050636
EFO_0002095	CLO_0001199
EFO_0002095	CLO_0001200
EFO_0002096	CLO_0001421
EFO_0002096	CLO_0050845
EFO_0002101	CLO_0001560
EFO_0002101	CLO_0050637
EFO_0002149	CLO_0002175
EFO_0002149	CLO_0002176
EFO_0002169	CLO_0002708
EFO_0002169	CLO_0050991
EFO_0002196	CLO_0003795
EFO_0002196	CLO_0050810
EFO_0002222	CLO_0007125
EFO_0002222	CLO_0050989
EFO_0002300	CLO_0003609
EFO_0002300	CLO_0008105
EFO_0002324	CLO_0008734
EFO_0002324	CLO_0050995
EFO_0002380	CLO_0009269
EFO_0002380	CLO_0050979
EFO_0002392	CLO_0009709
EFO_0002392	CLO_0051564
EFO_0002713	CLO_0008381
EFO_0002713	CLO_0050102
EFO_0002793	CLO_0003775
EFO_0002793	CLO_0050972
EFO_0002796	CLO_0007043
EFO_0002796	CLO_0050978
EFO_0002796	CLO_0051001
EFO_0002821	CLO_0002636
EFO_0002821	CLO_0050181
EFO_0002832	CLO_0007733
EFO_0002832	CLO_0050797
EFO_0002835	CLO_0007865
EFO_0002835	CLO_0050055
EFO_0002864	CLO_0009245
EFO_0002864	CLO_0050843
EFO_0002864	CLO_0050844
EFO_0003072	CLO_0009059
EFO_0003072	CLO_0050268
EFO_0003082	CLO_0050630
EFO_0003082	CLO_0051333
EFO_0005265	CLO_0007824
EFO_0005265	CLO_0051008
EFO_0005284	CLO_0007155
EFO_0005284	CLO_0007156
EFO_0005285	CLO_0001564
EFO_0005285	CLO_0050194
EFO_0005384	CLO_0009989
EFO_0005384	CLO_0050850
EFO_0005384	CLO_0050853
EFO_0005391	CLO_0007240
EFO_0005391	CLO_0051542
EFO_0005441	CLO_0002840
EFO_0005441	CLO_0051536
EFO_0005715	CLO_0009583
EFO_0005715	CLO_0009584
EFO_0005715	CLO_0051563
EFO_0005836	CLO_0008922
EFO_0005836	CLO_0050052
EFO_0005910	CLO_0002675
EFO_0005910	CLO_0002949
EFO_0005910	CLO_0002950
EFO_0006268	CLO_0001591
EFO_0006268	CLO_0050011
EFO_0006268	CLO_0050012
EFO_0006274	CLO_0002837
EFO_0006274	CLO_0051524
EFO_0006372	CLO_0002551
EFO_0006372	CLO_0050697
EFO_0006394	CLO_0003433
EFO_0006394	CLO_0050698
EFO_0006438	CLO_0003706
EFO_0006438	CLO_0003707
EFO_0006438	CLO_0050927
EFO_0006481	CLO_0008957
EFO_0006481	CLO_0008958
EFO_0006481	CLO_0050606
EFO_0006581	CLO_0003739
EFO_0006581	CLO_0050799
EFO_0006596	CLO_0004299
EFO_0006596	CLO_0004300
EFO_0006607	CLO_0007068
EFO_0006607	CLO_0007069
EFO_0006639	CLO_0007377
EFO_0006639	CLO_0007378
EFO_0006639	CLO_0050632
EFO_0006646	CLO_0007657
EFO_0006646	CLO_0050924
EFO_0006648	CLO_0007687
EFO_0006648	CLO_0007688
EFO_0001184	CLO_0050894
EFO_0001222	CLO_0001345
EFO_0001222	CLO_0008172
EFO_0001222	CLO_0050548
EFO_0001225	CLO_0008392
EFO_0001225	CLO_0050821
EFO_0001231	CLO_0008753
EFO_0001260	CLO_0009591
EFO_0001260	CLO_0009594
EFO_0002059	CLO_0004266
EFO_0002059	CLO_0004276
EFO_0002111	CLO_0001744
EFO_0002122	CLO_0002125
EFO_0002122	CLO_0002129
EFO_0002128	CLO_0002334
EFO_0002128	CLO_0050143
EFO_0002133	CLO_0002467
EFO_0002133	CLO_0002473
EFO_0002159	CLO_0002722
EFO_0002159	CLO_0002723
EFO_0002174	CLO_0002874
EFO_0002208	CLO_0004301
EFO_0002208	CLO_0004302
EFO_0002217	CLO_0007073
EFO_0002217	CLO_0050790
EFO_0002218	CLO_0007093
EFO_0002218	CLO_0051560
EFO_0002231	CLO_0037181
EFO_0002234	CLO_0007699
EFO_0002234	CLO_0050808
EFO_0002239	CLO_0007822
EFO_0002243	CLO_0007529
EFO_0002243	CLO_0007530
EFO_0002245	CLO_0007938
EFO_0002245	CLO_0050970
EFO_0002312	CLO_0008331
EFO_0002334	CLO_0009033
EFO_0002365	CLO_0009192
EFO_0003061	CLO_0008279
EFO_0006417	CLO_0010000
EFO_0006439	CLO_0037016
EFO_0006598	CLO_0037141
EFO_0006765	CLO_0009983

## Sheet: Adding
EFO Unique Immortalized Permanent Cell Lines
EFO_0003134
EFO_0005479
EFO_0002049
EFO_0003130
EFO_0002047
EFO_0002048
EFO_0006711
EFO_0002853
EFO_0006713
EFO_0005714
EFO_0006715
EFO_0002857
EFO_0005711
EFO_0005710
EFO_0001091
EFO_0001090
EFO_0006721
EFO_0005480
EFO_0006720
EFO_0005481
EFO_0002056
EFO_0003127
EFO_0005486
EFO_0003128
EFO_0002797
EFO_0002052
EFO_0003126
EFO_0006395
EFO_0003122
EFO_0006490
EFO_0006396
EFO_0002848
EFO_0003121
EFO_0006397
EFO_0006708
EFO_0006398
EFO_0006709
EFO_0003123
EFO_0006399
EFO_0003120
EFO_0002840
EFO_0006499
EFO_0002842
EFO_0002843
EFO_0006392
EFO_0002845
EFO_0002846
EFO_0005723
EFO_0001080
EFO_0002060
EFO_0001081
EFO_0006710
EFO_0006297
EFO_0006296
EFO_0006299
EFO_0006298
EFO_0006293
EFO_0006292
EFO_0002065
EFO_0006295
EFO_0006294
EFO_0002062
EFO_0001083
EFO_0002061
EFO_0003116
EFO_0002064
EFO_0003117
EFO_0002063
EFO_0005838
EFO_0005837
EFO_0005835
EFO_0005834
EFO_0002782
EFO_0006384
EFO_0005832
EFO_0006385
EFO_0005831
EFO_0006382
EFO_0002878
EFO_0006383
EFO_0002879
EFO_0002876
EFO_0002877
EFO_0002874
EFO_0002875
EFO_0002872
EFO_0005839
EFO_0002882
EFO_0002881
EFO_0002880
EFO_0002070
EFO_0002776
EFO_0002075
EFO_0002072
EFO_0005233
EFO_0005744
EFO_0002866
EFO_0005743
EFO_0002867
EFO_0002868
EFO_0005745
EFO_0002861
EFO_0002862
EFO_0002863
EFO_0002871
EFO_0002870
EFO_0002081
EFO_0002086
EFO_0006756
EFO_0005387
EFO_0006755
EFO_0006758
EFO_0006757
EFO_0005383
EFO_0006759
EFO_0001213
EFO_0005386
EFO_0006617
EFO_0006616
EFO_0006619
EFO_0005382
EFO_0006618
EFO_0006615
EFO_0006614
EFO_0006620
EFO_0005445
EFO_0005444
EFO_0006269
EFO_0006760
EFO_0006764
EFO_0006744
EFO_0001224
EFO_0005394
EFO_0006748
EFO_0001223
EFO_0006609
EFO_0006402
EFO_0005392
EFO_0005448
EFO_0006608
EFO_0006401
EFO_0005393
EFO_0005449
EFO_0006400
EFO_0005446
EFO_0006606
EFO_0005447
EFO_0006604
EFO_0006602
EFO_0005452
EFO_0007114
EFO_0007113
EFO_0004389
EFO_0006754
EFO_0002322
EFO_0002326
EFO_0005457
EFO_0002224
EFO_0006280
EFO_0006283
EFO_0006642
EFO_0006281
EFO_0006643
EFO_0006288
EFO_0006286
EFO_0005374
EFO_0006727
EFO_0006726
EFO_0006723
EFO_0005377
EFO_0006624
EFO_0005371
EFO_0001101
EFO_0001102
EFO_0005475
EFO_0006419
EFO_0005912
EFO_0002706
EFO_0005694
EFO_0006418
EFO_0002705
EFO_0006910
EFO_0006415
EFO_0006414
EFO_0002708
EFO_0005696
EFO_0006416
EFO_0006530
EFO_0006531
EFO_0006533
EFO_0006421
EFO_0006422
EFO_0006423
EFO_0001259
EFO_0006424
EFO_0001255
EFO_0006420
EFO_0006688
EFO_0002716
EFO_0006687
EFO_0002715
EFO_0006409
EFO_0006408
EFO_0006685
EFO_0006407
EFO_0006684
EFO_0006406
EFO_0006683
EFO_0006405
EFO_0006682
EFO_0006404
EFO_0006681
EFO_0006403
EFO_0006307
EFO_0006907
EFO_0006306
EFO_0006909
EFO_0006304
EFO_0006908
EFO_0002712
EFO_0006412
EFO_0002317
EFO_0006410
EFO_0006411
EFO_0002314
EFO_0006678
EFO_0006679
EFO_0006437
EFO_0006436
EFO_0006653
EFO_0006652
EFO_0001243
EFO_0006655
EFO_0005650
EFO_0006553
EFO_0006555
EFO_0006552
EFO_0006300
EFO_0006301
EFO_0006302
EFO_0006303
EFO_0005648
EFO_0006440
EFO_0007601
EFO_0001237
EFO_0006428
EFO_0006427
EFO_0006426
EFO_0006425
EFO_0001250
EFO_0001251
EFO_0001252
EFO_0006429
EFO_0006557
EFO_0006558
EFO_0006430
EFO_0001245
EFO_0006431
EFO_0007611
EFO_0006656
EFO_0006434
EFO_0001249
EFO_0006435
EFO_0006432
EFO_0006433
EFO_0006359
EFO_0003039
EFO_0006767
EFO_0006769
EFO_0001166
EFO_0006578
EFO_0002043
EFO_0002041
EFO_0003139
EFO_0006458
EFO_0002042
EFO_0003138
EFO_0002040
EFO_0005819
EFO_0002039
EFO_0002038
EFO_0003142
EFO_0006360
EFO_0006770
EFO_0002809
EFO_0002808
EFO_0006365
EFO_0002807
EFO_0006773
EFO_0006776
EFO_0006582
EFO_0005830
EFO_0006580
EFO_0006448
EFO_0002811
EFO_0002957
EFO_0006455
EFO_0005828
EFO_0005829
EFO_0006354
EFO_0005822
EFO_0001168
EFO_0005823
EFO_0005820
EFO_0006780
EFO_0005821
EFO_0002815
EFO_0006787
EFO_0005826
EFO_0006357
EFO_0003056
EFO_0005827
EFO_0002817
EFO_0006356
EFO_0005824
EFO_0002816
EFO_0005825
EFO_0007070
EFO_0002529
EFO_0007072
EFO_0001186
EFO_0001183
EFO_0006699
EFO_0006689
EFO_0006486
EFO_0002826
EFO_0002829
EFO_0001197
EFO_0002193
EFO_0005907
EFO_0001198
EFO_0005909
EFO_0007069
EFO_0001191
EFO_0001190
EFO_0005903
EFO_0005702
EFO_0005700
EFO_0005706
EFO_0005703
EFO_0005704
EFO_0002837
EFO_0005709
EFO_0002838
